# Supplementary material for: Possible Catch-Up Developmental Trajectories for Children with Mild Developmental Delay Caused by NAA15 Pathogenic Variants
Source: Genes (Basel). 2022 Mar 18;13(3):536. doi: 10.3390/genes13030536 (PMC8954815; doi:10.3390/genes13030536)
Supplement: Supplementary file 1 [file genes-13-00536-s001.zip]

Archive with 1 entries (1 files):
- genes-1633905-supplementary.pdf
